# Supplementary material for: Interaction of 9-Methoxyluminarine with Different G-Quadruplex Topologies: Fluorescence and Circular Dichroism Studies
Source: Int J Mol Sci. 2021 Sep 27;22(19):10399. doi: 10.3390/ijms221910399 (PMC8508660; doi:10.3390/ijms221910399)
Supplement: Supplementary file 1 [file ijms-22-10399-s001.zip]

Archive with 1 entries (1 files):
- ijms-1342411-supplementary.pdf
